# Supplementary material for: Dual role of lipids for genome stability and pluripotency facilitates full potency of mouse embryonic stem cells
Source: Protein Cell. 2023 Feb 16;14(8):591–602. doi: 10.1093/procel/pwad008 (PMC10392030; doi:10.1093/procel/pwad008)
Supplement: pwad008_suppl_Supplementary_Tables [file pwad008_suppl_supplementary_tables.xlsx]

## Sheet: Figure1d
Figure1d*
Passages (P)	Karyotype analysis
P3	Medium (Total Metaphase Number)	Karyotypes	Metaphase Number	Ratio(%)
	2iL (n=20)	40,XY	17	85
		39,X,-Y	1	5
		41,XY,+6	1	5
		41,XY,+8	1	5
	2iLA (n=22)	40,XY	20	90.9091
		41,XY,+11	2	9.09091
P15	2iL (n=20)	40,XY	2	10
		41,XY,+8	13	65
		40,X,-Y,+8	2	10
		41,XY,+6,rob(6;6)(qA1;qA1),+8	1	5
		42,XY,+6,+8	1	5
		40,X,-Y,+6,rob(6;6)(qA1;qA1),+8	1	5
	2iLA (n=21)	40,XY	14	66.6667
		41,XY,+6	3	14.2857
		42,XY,+6,+mar	1	4.7619
		40,XY,+11,rob(11;11)(qA1;qA1)	1	4.7619
		41,XY,+8	1	4.7619
		39,X,-Y	1	4.7619
P25	2iL (n=22)	40,XY	1	4.54545
		41,XY,+8	13	59.0909
		40,X,-Y,+8	2	9.09091
		40,XY,+8,-13	2	9.09091
		41,XY,+6,rob(6;6)(qA1;qA1),+8	1	4.54545
		39,X,-Y,+8,-10	1	4.54545
		40,XY,-16,+mar	1	4.54545
		41,XY,+12	1	4.54545
	2iLA (n=21)	40,XY	10	47.619
		41,XY,+8	7	33.3333
		40,XY,der(8)t(8,14)(qA1;E)	1	4.7619
		39,X,-Y,del(5)(qE)	1	4.7619
		39,XY,del(19)(qA1)	1	4.7619
		41,XY,+8,del(12)(qB)	1	4.7619
P43	2iL (n=20)	41,XY,+8	2	10
		41,XY,+6,rob(6;6)(qA1;qA1),+8	1	5
		40,XY,-4,+8,-18,+mar	1	5
		37,Y,-X,-1,-3,-7,+8,-16,+mar	1	5
		37,XY,-3,-5,-6,+8,-11	1	5
		37,XY,-1,-2,+8,-11,-15,-17,+mar	1	5
		34,X,-Y,-3,-5,-6,+8,-15,-16,-19	1	5
		33,Y,-X,-1,-4,-8,-13,-17,-19	1	5
		31,-X,-Y,-2,-3,-6,-6,-7,+8,-10,-10,-15,-19	1	5
		31,X,-Y,-1,-9,-13,-13,-15,-16,-19,-19	1	5
		30,Y,-X,-2,-6,-7,-9,-9,-11,-11,-12,-16	1	5
		30,XY,-4,-6,-7,-7,-8,-9,-14,-15,-16,-17	1	5
		29,XY,-1,-2,-3,-6,-7,-12,-15,-16,-17,-17,-19	1	5
		28,-X,-Y,-2,-5,-5,-6,-10,-11,-11,-12,-15,-19	1	5
		23,-X,-Y,-1,-1,-3,-5,-5,-7,-8,-9,-10,-12,-13,-13,-14,-15,-15	1	5
		19,Y,-X,-1,-2,-3,-4,-4,-5,+6,rob(6;6)(qA1;qA1),-8,-9,-9,-10,-11,-11,-13,-13,-14,-14,-16,-16,-19,-19	1	5
		19,XY,-2,-2,-3,-3,-4,-4,-5,-6,-6,-7,-7,-8,-9,-12,-14,-14,-17,-17,-18,-19,-19	1	5
		19,XY,-1,-2,-2,-4,-4,+6,rob(6;6)(qA1;qA1),-7,-10,-10,-11,-12,-13,-14,-15,-15,-16,-16,-17,-17,-18,-19,-19	1	5
		19,-X,-Y,-1,-2,-4,-4,-6,-6,-8,-8,-10,-12,-12,-13,-15,-16,-17,-17,-18,-18,-19	1	5
	2iLA (n=20)	40,XY	3	15
		39,X,-Y	1	5
		41,XY,+8	10	50
		41,XY,+8,rob(8;8)(qA1;qA1)	2	10
		40,XY,-5,+8	1	5
		41,XY,t(1;13)(qB;D1),+8	1	5
		82,XXYY,+8,+8	1	5
		41,XY,+6	1	5
* marked yellow for the figure1d

## Sheet: Figure1g
Figure 1g
Passages (P)	Karyotype analysis
P15	Medium (Total Metaphase Number)	Karyotypes	Metaphase Number	Ratio(%)
	2iL(n=24)	40,X,del(X)(qF)	3	12.5
		41,X,-X,+6,+6,rob(6;6)(qA1;qA1),+8	2	8.33333
		39,X,-X,-5,+8	1	4.16667
		41,X,-X,+8	1	4.16667
		40,X,-X,+8	6	25
		40,X,-X,+mar	1	4.16667
		41,X,-X,+6,+8	2	8.33333
		43,X,?del(X,)(qF),add(3)(qH4),+6,del(7)(qF),+8,+mar	1	4.16667
		40,X,-X,+6,rob(6;6)(qA1;qA1),+8	3	12.5
		41,X,del(X)(qF),add(3)(qH4),del(7)(qF),+8	1	4.16667
		40,X,del(X)(qB)	1	4.16667
		40,X,-X,add(3)(qH4),del(7)(qF),+8	2	8.33333
	2iLA(n=22)	41,XX,+8	8	36.3636
		40,XX,add(7)(qF)	1	4.54545
		40,XX	8	36.3636
		40,XX,+8,rob(8;8)(qA1;qA1)	2	9.09091
		39,X,del(X)(qB),-13	1	4.54545
		40,X,del(X)(qB)	2	9.09091

## Sheet: Figure1i 
	PRSP2 WB intensity
	2iL	2iLA
PRSP2	19246.5	59987.3				2iL	2iLA
	1	3.11679			PRPS2/ACTIN	1	2.15202
beta-actin	35467.6	51367.9
	1	1.44831

## Sheet: Figure3e
Figure 3e
Passages (P)	Karyotype analysis
P15	Medium (Total Metaphase Number)	Karyotypes	Metaphase Number	Ratio(%)
	2iL(n=22)	41,XY,+8	18	81.8182
		42,XY,+8,+11	2	9.09091
		40,XY	1	4.54545
		81,XXYY,+mar	1	4.54545
	2iL+BSA (n=23)	41,XY,+8	16	69.5652
		39,X,-Y	1	4.34783
		40,XY	5	21.7391
		42,XY,?del(5)(qA2)+8	1	4.34783
	2iL+CDLC (n=22)	43,XY,+1,+6,rob(6;6)(qA1;qA1),+8,+14	1	4.54545
		39,X,-Y,add(9)(qF)	1	4.54545
		41,XY,+8	4	18.1818
		40,XY	13	59.0909
		39,X,-Y	2	9.09091
		41,XY,+3	1	4.54545
	2iL+dep AX (n=23)	40,XY	16	69.5652
		41,XY,+6,del(14)((qA2)	1	4.34783
		42,XY,+1,+8	1	4.34783
		41,XY,+mar	1	4.34783
		40,XY,del(16)(qC2)	1	4.34783
		41,XY,+6	1	4.34783
		39,X,-Y,chtb(14)(qE2)	1	4.34783
		78,XXYY,-5,-5	1	4.34783
	2iLA (n=23)	41,XY,+8	3	13.0435
		40,XY	9	39.1304
		78,XX,-Y,-Y	1	4.34783
		43,XY,+1,+8,+14	4	17.3913
		39,XY,-4,-7,+mar	1	4.34783
		39,X,-Y	3	13.0435
		42,XY,+6,rob(6;6)(qA1;qA1),+8,+14	1	4.34783
		42,XY,+1,+8	1	4.34783
